# Supplementary material for: Evaluating pretreatment serum CA-125 levels as prognostic biomarkers in endometrial cancer: a comprehensive meta-analysis
Source: Front Oncol. 2024 Sep 27;14:1442814. doi: 10.3389/fonc.2024.1442814 (PMC11466722; doi:10.3389/fonc.2024.1442814)
Supplement: Supplementary Table 1 — Search strategy details and results in PubMed. [file DataSheet1.xlsx]

## Sheet: PubMed Search History 
Search number	Query	Search Details	Results	Time
5	(#1 OR #2) AND (#3 OR #4)	("Endometrial Neoplasms"[MeSH Terms] OR ("Cancer of Endometrium"[Title/Abstract] OR "cancer of the endometrium"[Title/Abstract] OR "Carcinoma of Endometrium"[Title/Abstract] OR "carcinomatous endometrium"[Title/Abstract] OR "endometrial Ca"[Title/Abstract] OR "endometrial cancer*"[Title/Abstract] OR "endometrial carcinogenesis"[Title/Abstract] OR "endometrial carcinoma*"[Title/Abstract] OR "endom…	810	02:20:42
4	"CA 125 antigen"[Title/Abstract] OR "ca 12 5 antigen"[Title/Abstract] OR "ca 125"[Title/Abstract] OR "CA125"[Title/Abstract] OR "cancer antigen ca 125"[Title/Abstract] OR "cancer associated antigen 125"[Title/Abstract] OR "cancer associated antigen ca 125"[Title/Abstract]	"CA 125 antigen"[Title/Abstract] OR "ca 125"[Title/Abstract] OR "CA125"[Title/Abstract] OR "cancer antigen ca 125"[Title/Abstract] OR "cancer associated antigen 125"[Title/Abstract] OR "cancer associated antigen ca 125"[Title/Abstract]	11001	02:11:05
3	CA-125 Antigen[MeSH Terms]	"ca 125 antigen"[MeSH Terms]	5472	02:08:48
2	"Cancer of Endometrium"[Title/Abstract] OR "cancer of the endometrium"[Title/Abstract] OR "carcinogenesis of the endometrium"[Title/Abstract] OR "Carcinoma of Endometrium"[Title/Abstract] OR "carcinomatous endometrial"[Title/Abstract] OR "carcinomatous endometrium"[Title/Abstract] OR "endometrial Ca"[Title/Abstract] OR "endometrial cancer*"[Title/Abstract] OR "endometrial carcinogenesis"[Title/Ab…	"Cancer of Endometrium"[Title/Abstract] OR "cancer of the endometrium"[Title/Abstract] OR "Carcinoma of Endometrium"[Title/Abstract] OR "carcinomatous endometrium"[Title/Abstract] OR "endometrial Ca"[Title/Abstract] OR "endometrial cancer*"[Title/Abstract] OR "endometrial carcinogenesis"[Title/Abstract] OR "endometrial carcinoma*"[Title/Abstract] OR "endometrial malignanc*"[Title/Abstract] OR "en…	32470	02:01:19
1	"Endometrial Neoplasms"[Mesh]	"Endometrial Neoplasms"[MeSH Terms]	26795	01:49:23
