# Supplementary material for: Evaluating pretreatment serum CA-125 levels as prognostic biomarkers in endometrial cancer: a comprehensive meta-analysis
Source: Front Oncol. 2024 Sep 27;14:1442814. doi: 10.3389/fonc.2024.1442814 (PMC11466722; doi:10.3389/fonc.2024.1442814)
Supplement: Supplementary Table 2 — Search strategy details and results in Web of Science. [file DataSheet2.xlsx]

## Sheet: Sheet1
#1	TS=(Cancer of Endometrium OR cancer of the endometrium OR carcinogenesis of the endometrium OR Carcinoma of Endometrium OR carcinomatous endometrial OR carcinomatous endometrium OR endometrial Ca OR endometrial cancer* OR endometrial carcinogenesis OR Endometrial Carcinoma* OR endometrial malignanc* OR Endometrial Neoplasm* OR endometrium cancer* OR endometrium carcinogenesis OR Endometrium Carci…	82701
#2	TS=(CA 125 antigen OR ca 12 5 antigen OR ca 125 OR CA125 OR cancer antigen ca 125 OR cancer associated antigen 125 OR cancer associated antigen ca 125)	25757
#1 AND #2	1622
