# Supplementary material for: Evaluating pretreatment serum CA-125 levels as prognostic biomarkers in endometrial cancer: a comprehensive meta-analysis
Source: Front Oncol. 2024 Sep 27;14:1442814. doi: 10.3389/fonc.2024.1442814 (PMC11466722; doi:10.3389/fonc.2024.1442814)
Supplement: Supplementary Table 3 — Search strategy details and results in Embase. [file DataSheet3.xlsx]

## Sheet: embase search history
No.	Query	Results	Date
#5	(#1 OR #2) AND (#3 OR #4)	2398	2024-03-01
#4	'ca 125 antigen'/exp	24188	2024-03-01
#3	'ca 125 antigen':ti,ab,kw OR 'ca 12 5 antigen':ti,ab,kw OR 'ca 125':ti,ab,kw OR 'ca125':ti,ab,kw OR 'cancer antigen ca 125':ti,ab,kw OR 'cancer associated antigen 125':ti,ab,kw OR 'cancer associated antigen ca 125':ti,ab,kw	17914	2024-03-01
#2	'endometrium cancer'/exp	69120	2024-03-01
#1	'cancer of endometrium':ti,ab,kw OR 'cancer of the endometrium':ti,ab,kw OR 'carcinogenesis of the endometrium':ti,ab,kw OR 'carcinoma of endometrium':ti,ab,kw OR 'carcinomatous endometrial':ti,ab,kw OR 'carcinomatous endometrium':ti,ab,kw OR 'endometrial ca':ti,ab,kw OR 'endometrial cancer*':ti,ab,kw OR 'endometrial carcinogenesis':ti,ab,kw OR 'endometrial carcinoma*':ti,ab,kw OR 'endometrial ma…	49981	2024-03-01
