# Supplementary material for: Evaluating pretreatment serum CA-125 levels as prognostic biomarkers in endometrial cancer: a comprehensive meta-analysis
Source: Front Oncol. 2024 Sep 27;14:1442814. doi: 10.3389/fonc.2024.1442814 (PMC11466722; doi:10.3389/fonc.2024.1442814)
Supplement: Supplementary Table 4 — Search strategy details and results in Cochrane Library. [file DataSheet4.xlsx]

## Sheet: Sheet1
Search Name:
Date Run:	1/03/2024 21:13:18
Comment:
ID	Search	Hits
#1	('Cancer of Endometrium' OR 'cancer of the endometrium' OR 'carcinogenesis of the endometrium' OR 'Carcinoma of Endometrium' OR 'carcinomatous endometrial' OR 'carcinomatous endometrium' OR 'endometrial Ca' OR 'endometrial cancer*' OR 'endometrial carcinogenesis' OR 'Endometrial Carcinoma*' OR 'endometrial malignanc*' OR 'Endometrial Neoplasm*' OR 'endometrium cancer*' OR 'endometrium carcinogene…	3515
#2	MeSH descriptor: [Endometrial Neoplasms] explode all trees	1200
#3	('CA 125 antigen' OR 'ca 12 5 antigen' OR 'ca 125' OR 'CA125' OR 'cancer antigen ca 125' OR 'cancer associated antigen 125' OR 'cancer associated antigen ca 125'):ti,ab,kw	1973
#4	MeSH descriptor: [CA-125 Antigen] explode all trees	264
#5	(#1 OR #2) AND (#3 OR #4)	88
